# Supplementary material for: Inhibition of Autophagy Potentiated the Antitumor Effect of Nedaplatin in Cisplatin-Resistant Nasopharyngeal Carcinoma Cells
Source: PLoS One. 2015 Aug 19;10(8):e0135236. doi: 10.1371/journal.pone.0135236 (PMC4543554; doi:10.1371/journal.pone.0135236)
Supplement: S1 Original — (ZIP) [file pone.0135236.s005.zip]

Archive with 113 entries (79 files):
- S1 Orinigal/
- S1 Orinigal/Fig 1/
- S1 Orinigal/Fig 1/Fig 1C HNE1/
- S1 Orinigal/Fig 1/Fig 1C HNE1DDP/
- S1 Orinigal/Fig 1/Fig 1C HNE1DDP/actin.tif
- S1 Orinigal/Fig 1/Fig 1C HNE1DDP/cleaved caspase-3.tif
- S1 Orinigal/Fig 1/Fig 1C HNE1/actin.tif
- S1 Orinigal/Fig 1/Fig 1C HNE1/cleaved caspase-3.tif
- S1 Orinigal/Fig 1/Fig 1D HNE1/
- S1 Orinigal/Fig 1/Fig 1D HNE1DDP/
- S1 Orinigal/Fig 1/Fig 1D HNE1DDP/actin.tif
- S1 Orinigal/Fig 1/Fig 1D HNE1DDP/cleaved casepase-3.tif
- S1 Orinigal/Fig 1/Fig 1D HNE1/actin.tif
- S1 Orinigal/Fig 1/Fig 1D HNE1/cleaved caspase-3.tif
- S1 Orinigal/Fig 1/S1_Table.xls
- S1 Orinigal/Fig 1/S2-Table.xls
- S1 Orinigal/Fig 2/
- S1 Orinigal/Fig 2/Fig 2A/
- S1 Orinigal/Fig 2/Fig 2A/Ctrl.tif
- S1 Orinigal/Fig 2/Fig 2A/Magnified view.tif
- S1 Orinigal/Fig 2/Fig 2A/Nedaplatin.tif
- S1 Orinigal/Fig 2/Fig 2B.tif
- S1 Orinigal/Fig 2/Fig 2C/
- S1 Orinigal/Fig 2/Fig 2C/actin.tif
- S1 Orinigal/Fig 2/Fig 2C/LC3.tif
- S1 Orinigal/Fig 2/Fig 2D/
- S1 Orinigal/Fig 2/Fig 2D/actin.tif
- S1 Orinigal/Fig 2/Fig 2D/LC3.tif
- S1 Orinigal/Fig 3/
- S1 Orinigal/Fig 3/Fig 3A/
- S1 Orinigal/Fig 3/Fig 3A/actin.tif
- S1 Orinigal/Fig 3/Fig 3A/LC3.png
- S1 Orinigal/Fig 3/Fig 3C.tif
- S1 Orinigal/Fig 3/Fig 3D/
- S1 Orinigal/Fig 3/Fig 3D/actin.tif
- S1 Orinigal/Fig 3/Fig 3D/cleaved caepase-3.tif
- S1 Orinigal/Fig 3/Fig 3D/PARP.tif
- S1 Orinigal/Fig 3/S3_Table.xls
- S1 Orinigal/Fig 4/
- S1 Orinigal/Fig 4/Fig 4D/
- S1 Orinigal/Fig 4/Fig 4D/actin.tif
- S1 Orinigal/Fig 4/Fig 4D/LC3.tif
- S1 Orinigal/Fig 4/S4_Table.xls
- S1 Orinigal/Fig 4/S5_Table.xls
- S1 Orinigal/Fig 4/S6_Table.xls
- S1 Orinigal/Fig 4/S7_Table.xls
- S1 Orinigal/Fig 5/
- S1 Orinigal/Fig 5/Fig 5A/
- S1 Orinigal/Fig 5/Fig 5A/4-EBP1.tif
- S1 Orinigal/Fig 5/Fig 5A/actin.tif
- S1 Orinigal/Fig 5/Fig 5A/P-70.tif
- S1 Orinigal/Fig 5/Fig 5A/p-Akt.tif
- S1 Orinigal/Fig 5/Fig 5A/P-mTOR.tif
- S1 Orinigal/Fig 5/Fig 5B/
- S1 Orinigal/Fig 5/Fig 5B/4EBP1.tif
- S1 Orinigal/Fig 5/Fig 5B/actin.tif
- S1 Orinigal/Fig 5/Fig 5B/p-Akt.tif
- S1 Orinigal/Fig 5/Fig 5B/p-mTOR.tif
- S1 Orinigal/Fig 5/Fig 5B/P70.png
- S1 Orinigal/Fig 5/Fig 5C/
- S1 Orinigal/Fig 5/Fig 5C/actin.tif
- S1 Orinigal/Fig 5/Fig 5C/ERK.png
- S1 Orinigal/Fig 5/Fig 5C/p-Erk.tif
- S1 Orinigal/Fig 5/Fig 5D/
- S1 Orinigal/Fig 5/Fig 5D/actin.tif
- S1 Orinigal/Fig 5/Fig 5D/ERK.png
- S1 Orinigal/Fig 5/Fig 5D/P-ERK.tif
- S1 Orinigal/Fig 5/Fig 5E/
- S1 Orinigal/Fig 5/Fig 5E/actin.png
- S1 Orinigal/Fig 5/Fig 5E/LC3.tif
- S1 Orinigal/Fig 5/Fig 5E/p-Erk.tif
- S1 Orinigal/Fig 5/Fig 5F/
- S1 Orinigal/Fig 5/Fig 5F/actin.tif
- S1 Orinigal/Fig 5/Fig 5F/p-Erk.tif
- S1 Orinigal/S1_Fig/
- S1 Orinigal/S1_Fig/S10_Table.xls
- S1 Orinigal/S1_Fig/S11_Table.xls
- S1 Orinigal/S1_Fig/S8_Table.xls
- S1 Orinigal/S1_Fig/S9_Table.xls
- S1 Orinigal/S2_Fig/
- S1 Orinigal/S2_Fig/S2A_Fig/
- S1 Orinigal/S2_Fig/S2A_Fig/actin.tif
- S1 Orinigal/S2_Fig/S2A_Fig/LC3.tif
- S1 Orinigal/S2_Fig/S2B_Fig/
- S1 Orinigal/S2_Fig/S2B_Fig/actin.tif
- S1 Orinigal/S2_Fig/S2B_Fig/LC3.tif
- S1 Orinigal/S2_Fig/S2C_Fig/
- S1 Orinigal/S2_Fig/S2C_Fig/actin.tif
- S1 Orinigal/S2_Fig/S2C_Fig/LC3.tif
- S1 Orinigal/S2_Fig/S2D_Fig/
- S1 Orinigal/S2_Fig/S2D_Fig/actin.tif
- S1 Orinigal/S2_Fig/S2D_Fig/LC3.tif
- S1 Orinigal/S2_Fig/S2E_Fig.tif
- S1 Orinigal/S2_Fig/S2F_Fig.tif
- S1 Orinigal/S3_Fig/
- S1 Orinigal/S3_Fig/S12_Table.xls
- S1 Orinigal/S3_Fig/S13_Table.xls
- S1 Orinigal/S3_Fig/S3A_Fig/
- S1 Orinigal/S3_Fig/S3A_Fig/actin.tif
- S1 Orinigal/S3_Fig/S3A_Fig/LC3.tif
- S1 Orinigal/S3_Fig/S3C_Fig/
- S1 Orinigal/S3_Fig/S3C_Fig/actin.tif
- S1 Orinigal/S3_Fig/S3C_Fig/cleaved caspase-3.tif
- S1 Orinigal/S3_Fig/S3C_Fig/parp.tif
- S1 Orinigal/S3_Fig/S3D_Fig/
- S1 Orinigal/S3_Fig/S3D_Fig/actin.tif
- S1 Orinigal/S3_Fig/S3D_Fig/LC3.tif
- S1 Orinigal/S4_Fig/
- S1 Orinigal/S4_Fig/S14_Table.xls
- S1 Orinigal/S4_Fig/S4A_Fig/
- S1 Orinigal/S4_Fig/S4A_Fig/actin.tif
- S1 Orinigal/S4_Fig/S4A_Fig/p-Akt.tif
- S1 Orinigal/S4_Fig/S4A_Fig/p-mTOR.tif
