# Supplementary material for: Inhibition of Autophagy Potentiated the Antitumor Effect of Nedaplatin in Cisplatin-Resistant Nasopharyngeal Carcinoma Cells
Source: PLoS One. 2015 Aug 19;10(8):e0135236. doi: 10.1371/journal.pone.0135236 (PMC4543554; doi:10.1371/journal.pone.0135236)
Supplement: S1 Original — (ZIP) [file pone.0135236.s005.zip › S1 Orinigal/Fig 1/S1_Table.xls]

## Sheet: Sheet1
HNE1/DDP					HNE1						nedaplatin(μg/ml)
1.0121	1.1892	1.1445	1.26	1.293	1.124	1.1576	1.174	1.1706	1.273		0
1.025	0.9054	0.792	0.8723	0.8906	0.6659	0.7946	0.867	0.88	0.8788		1.5
1.1182	0.77	0.8744	0.6985	0.6689	0.429	0.4912	0.5699	0.6639	0.4809		3
0.5216	0.6559	0.7795	0.7717	0.732	0.362	0.3478	0.2849	0.22	0.241		6
0.5899	0.4757	0.5853	0.5029	0.5612	0.155	0.1725	0.1194	0.1754	0.1635		12
0.1789	0.2103	0.2023	0.2229	0.229	0.1328	0.1269	0.1194	0.114	0.143		24
