# Supplementary material for: Inhibition of Autophagy Potentiated the Antitumor Effect of Nedaplatin in Cisplatin-Resistant Nasopharyngeal Carcinoma Cells
Source: PLoS One. 2015 Aug 19;10(8):e0135236. doi: 10.1371/journal.pone.0135236 (PMC4543554; doi:10.1371/journal.pone.0135236)
Supplement: S1 Original — (ZIP) [file pone.0135236.s005.zip › S1 Orinigal/Fig 1/S2-Table.xls]

## Sheet: Sheet1
HNE1/DDP					HNE1						cisplatin(μg/ml)
1.2107	1.467	1.051	1.0905	1.181	1.2237	1.3435	1.2273	1.4029	1.2816		0
1.0538	1.1262	0.7635	1.1338	0.883	1.053	1.2072	1.1386	0.9036	0.8324		1.5
0.8036	0.7897	0.7583	0.844	1.0325	0.6246	0.7148	0.7014	0.5734	0.5179		3
0.7006	0.5635	0.6048	0.905	0.7271	0.3254	0.2949	0.2844	0.2682	0.246		6
0.3106	0.31	0.3212	0.3058	0.3223	0.2319	0.1848	0.165	0.1887	0.1876		12
0.168	0.136	0.1508	0.1534	0.1401	0.1089	0.1171	0.1093	0.1077	0.1094		24
