# Supplementary material for: Inhibition of Autophagy Potentiated the Antitumor Effect of Nedaplatin in Cisplatin-Resistant Nasopharyngeal Carcinoma Cells
Source: PLoS One. 2015 Aug 19;10(8):e0135236. doi: 10.1371/journal.pone.0135236 (PMC4543554; doi:10.1371/journal.pone.0135236)
Supplement: S1 Original — (ZIP) [file pone.0135236.s005.zip › S1 Orinigal/Fig 3/S3_Table.xls]

## Sheet: Sheet1
Nedplatin					Nedplatin+5nM Baf A1						Nedaplatin(μg/ml)
1.3138	0.9471	0.8297	1.0736	1.1691	0.9409	0.7747	1.1176	0.8941	0.8615		0
1.108	0.8723	0.9956	0.801	0.6593	0.7785	0.6738	0.4586	0.6763	0.889		1.5
0.911	0.9565	0.7716	0.7806	0.6829	0.417	0.4066	0.3743	0.3946	0.4097		3
0.628	0.9662	0.5631	0.7275	0.7318	0.2765	0.2769	0.2905	0.268	0.3263		6
