# Supplementary material for: Inhibition of Autophagy Potentiated the Antitumor Effect of Nedaplatin in Cisplatin-Resistant Nasopharyngeal Carcinoma Cells
Source: PLoS One. 2015 Aug 19;10(8):e0135236. doi: 10.1371/journal.pone.0135236 (PMC4543554; doi:10.1371/journal.pone.0135236)
Supplement: S1 Original — (ZIP) [file pone.0135236.s005.zip › S1 Orinigal/Fig 4/S4_Table.xls]

## Sheet: Sheet1
Control	1.5	3.0	6.0	Nedaplatin(μg/ml)
17330	13213	18480	18865
17175	18381	15335	19138
13470	23505	17559	23234
16901	21598	23228	18326
16559	18484	17242	17054
