# Supplementary material for: Inhibition of Autophagy Potentiated the Antitumor Effect of Nedaplatin in Cisplatin-Resistant Nasopharyngeal Carcinoma Cells
Source: PLoS One. 2015 Aug 19;10(8):e0135236. doi: 10.1371/journal.pone.0135236 (PMC4543554; doi:10.1371/journal.pone.0135236)
Supplement: S1 Original — (ZIP) [file pone.0135236.s005.zip › S1 Orinigal/Fig 4/S5_Table.xls]

## Sheet: Sheet1
control	nedaplatin	Baf A1	nedaplatin+Baf A1
11325	14072	12931	20075
12524	14430	19178	20808
12824	19145	8553	20964
10431	10568	14196	15784
12932	11571	12805	19287
