# Supplementary material for: Inhibition of Autophagy Potentiated the Antitumor Effect of Nedaplatin in Cisplatin-Resistant Nasopharyngeal Carcinoma Cells
Source: PLoS One. 2015 Aug 19;10(8):e0135236. doi: 10.1371/journal.pone.0135236 (PMC4543554; doi:10.1371/journal.pone.0135236)
Supplement: S1 Original — (ZIP) [file pone.0135236.s005.zip › S1 Orinigal/Fig 4/S6_Table.xls]

## Sheet: Sheet1
Control	Nedplatin	NAC	Nedplatin+NAC
14768	17018	8621	7801
14466	13832	7776	8301
12914	12780	8467	7115
13981	15482	8594	14135
13869	14034	7476	11391
