# Supplementary material for: Inhibition of Autophagy Potentiated the Antitumor Effect of Nedaplatin in Cisplatin-Resistant Nasopharyngeal Carcinoma Cells
Source: PLoS One. 2015 Aug 19;10(8):e0135236. doi: 10.1371/journal.pone.0135236 (PMC4543554; doi:10.1371/journal.pone.0135236)
Supplement: S1 Original — (ZIP) [file pone.0135236.s005.zip › S1 Orinigal/Fig 4/S7_Table.xls]

## Sheet: Sheet1
				Nedaplatin				Nedaplatin+10mM NAC			Nedaplatin(μg/ml)
1.1643	0.989	1.08	1.3353	1.4315	1.0678	1.0628	1.2162	1.066	1.2383		0
1.1324	0.8527	0.8554	1.086	1.1517	1.1769	0.9333	1.1686	1.1062	1.1519		3
0.8201	1.0991	1.0055	0.7281	0.8871	1.016	1.0934	1.0297	0.868	1.169		6
0.5521	0.4797	0.4878	0.3926	0.466	0.9557	0.9083	0.971	1.0811	1.0352		12
0.2298	0.2334	0.2351	0.1987	0.2313	0.8631	0.8928	0.9665	0.9152	0.8754		24
