# Supplementary material for: Inhibition of Autophagy Potentiated the Antitumor Effect of Nedaplatin in Cisplatin-Resistant Nasopharyngeal Carcinoma Cells
Source: PLoS One. 2015 Aug 19;10(8):e0135236. doi: 10.1371/journal.pone.0135236 (PMC4543554; doi:10.1371/journal.pone.0135236)
Supplement: S1 Original — (ZIP) [file pone.0135236.s005.zip › S1 Orinigal/S1_Fig/S10_Table.xls]

## Sheet: Sheet1
0	0.375	0.75	1.5	3.0	6.0	nedaplatin(μg/ml)		CNE2
1.308	0.829	0.7861	0.5454	0.3881	0.2215
1.23	1.005	0.8256	0.5275	0.3051	0.192
1.3279	0.9878	0.6872	0.5961	0.282	0.2009
0.9513	1.006	0.716	0.5494	0.2402	0.2089
1.182	1.0678	0.6844	0.4957	0.2941	0.1876
