# Supplementary material for: Inhibition of Autophagy Potentiated the Antitumor Effect of Nedaplatin in Cisplatin-Resistant Nasopharyngeal Carcinoma Cells
Source: PLoS One. 2015 Aug 19;10(8):e0135236. doi: 10.1371/journal.pone.0135236 (PMC4543554; doi:10.1371/journal.pone.0135236)
Supplement: S1 Original — (ZIP) [file pone.0135236.s005.zip › S1 Orinigal/S1_Fig/S8_Table.xls]

## Sheet: Sheet1
CNE2
0	0.375	0.75	1.5	3.0	6.0	cisplatin(μg/ml)
1.378	1.161	0.9628	0.5516	0.3013	0.1996
1.3725	0.969	0.8203	0.6007	0.3522	0.194
1.2168	0.9224	0.8457	0.5964	0.2968	0.1466
1.3508	1.0497	0.7457	0.6184	0.2802	0.1922
1.1816	0.9404	0.8065	0.4996	0.2336	0.2127
0
