# Supplementary material for: Inhibition of Autophagy Potentiated the Antitumor Effect of Nedaplatin in Cisplatin-Resistant Nasopharyngeal Carcinoma Cells
Source: PLoS One. 2015 Aug 19;10(8):e0135236. doi: 10.1371/journal.pone.0135236 (PMC4543554; doi:10.1371/journal.pone.0135236)
Supplement: S1 Original — (ZIP) [file pone.0135236.s005.zip › S1 Orinigal/S1_Fig/S9_Table.xls]

## Sheet: Sheet1
CNE2/DDP
Ctrl	1.5	3.0	6.0	12.0	24.0	cisplatin(μg/ml)
1.0442	0.7332	0.5886	0.44	0.2924	0.1553
0.9402	0.8527	0.6923	0.5803	0.2694	0.1625
0.8104	0.7645	0.6922	0.5232	0.2812	0.1316
0.8475	0.7587	0.6848	0.5238	0.2429	0.1689
0.87	0.7704	0.6739	0.4757	0.249	0.1878
