# Supplementary material for: Inhibition of Autophagy Potentiated the Antitumor Effect of Nedaplatin in Cisplatin-Resistant Nasopharyngeal Carcinoma Cells
Source: PLoS One. 2015 Aug 19;10(8):e0135236. doi: 10.1371/journal.pone.0135236 (PMC4543554; doi:10.1371/journal.pone.0135236)
Supplement: S1 Original — (ZIP) [file pone.0135236.s005.zip › S1 Orinigal/S3_Fig/S12_Table.xls]

## Sheet: Sheet1
nedaplatin					nedapatin+1.5 mM 3-MA						nedaplatin(μg/ml)
1.1936	1.2689	1.2942	1.212	1.0302	1.0368	1.2135	1.0469	1.0913	1.01		0
1.0697	1.2186	1.1247	1.0927	1.0913	0.8408	0.8364	0.8594	0.9482	0.8659		1.5
0.98	1.0478	1.0291	1.0156	0.9863	0.6313	0.6159	0.6613	0.7707	0.7387		3
0.7269	1.009	0.8108	0.7803	0.8291	0.3804	0.519	0.5323	0.4317	0.4839		6
