# Supplementary material for: Inhibition of Autophagy Potentiated the Antitumor Effect of Nedaplatin in Cisplatin-Resistant Nasopharyngeal Carcinoma Cells
Source: PLoS One. 2015 Aug 19;10(8):e0135236. doi: 10.1371/journal.pone.0135236 (PMC4543554; doi:10.1371/journal.pone.0135236)
Supplement: S1 Original — (ZIP) [file pone.0135236.s005.zip › S1 Orinigal/S3_Fig/S13_Table.xls]

## Sheet: Sheet1
Nedaplatin					nedaplatin+10 nM Baf A1						Nedaplatin(μg/ml)
1.1484	1.2584	0.9902	1.071	1.2325	1.1222	0.9638	0.9348	1.0205	1.1124		0
0.988	0.909	1.0967	1.2623	0.872	0.6141	0.7561	0.7987	0.7253	0.7449		1.5
0.9911	0.9684	0.9124	0.9964	0.8441	0.4885	0.4969	0.5746	0.5393	0.5269		3
0.7434	0.7021	0.7172	0.681	0.7432	0.3818	0.3441	0.4807	0.3538	0.4338		6
