# Supplementary material for: Inhibition of Autophagy Potentiated the Antitumor Effect of Nedaplatin in Cisplatin-Resistant Nasopharyngeal Carcinoma Cells
Source: PLoS One. 2015 Aug 19;10(8):e0135236. doi: 10.1371/journal.pone.0135236 (PMC4543554; doi:10.1371/journal.pone.0135236)
Supplement: S1 Original — (ZIP) [file pone.0135236.s005.zip › S1 Orinigal/S4_Fig/S14_Table.xls]

## Sheet: Sheet1
Control	u0126	nedaplatin	nedaplatin+U0126
13798	14836	16851	16610
14061	16565	16813	15159
13625	15272	17445	15791
18422	15166	17122	16437
15091	15715	18197	17851
